# Supplementary material for: Concordant Signaling Pathways Produced by Pesticide Exposure in Mice Correspond to Pathways Identified in Human Parkinson's Disease
Source: PLoS One. 2012 May 1;7(5):e36191. doi: 10.1371/journal.pone.0036191 (PMC3341364; doi:10.1371/journal.pone.0036191)
Supplement: Table S1 — Top genes and their expression levels in VMB of paraquat, pyridaben and maneb+paraquat mouse models of PD. (XLS) [file pone.0036191.s001.xls]

## Sheet: VMB
Table S1: Top genes and their expression levels in VMB of paraquat, pyridaben and maneb+paraquat mouse models of PD.
Paraquat			Pyridaben			Paraquat+Maneb
Gene Description	Gene	Expression	Gene Description	Gene	Expression	Gene Description	Gene	Expression
protein argonaute-3	EIF2C3	3.08	lactotransferrin precursor	LTF	12.2	somatotropin precursor	GH1	10.06
glutamate [NMDA] receptor subunit epsilon-1	GRIN2A	3.01	osteocalcin-2 preproprotein	Bglap2	10.667	neuropeptide S precursor	NPS	3.36
sacsin	SACS	2.97	chitinase-3-like protein 3 precursor	Chi3l3/Chi3l4	8.2	prolactin isoform 1 precursor	PRL	2.6
neuropeptide S precursor	NPS	2.91	neutrophilic granule protein	Ngp	7.727	protein S100-A9	S100A9	2.56
receptor tyrosine-protein kinase erbB-4	ERBB4	2.84	cathelin-related antimicrobial peptide	CAMP	7.25	protein S100-A8	S100A8	2.39
potassium voltage-gated channel subfamily H	KCNH7	2.84	myeloperoxidase precursor	MPO	6.667	calpain-11	CAPN11	2.24
low-density lipoprotein receptor-related protein	LRP1B	2.84	neutrophil elastase precursor	ELANE	6	serum amyloid A-2 protein precursor	SAA2	2.22
glutamate [NMDA] receptor subunit epsilon-2	GRIN2B	2.67	resistin-like gamma	RETNLB	4.923	sodium-dependent noradrenaline transporter	SLC6A2	2.21
protocadherin Fat 3	FAT3	2.66	protein S100-A9	S100A9	4.675	vesicular glutamate transporter 3	SLC17A8	2.13
teneurin-1	ODZ1	2.65	BCL2-related protein A1	BCL2A1	4.5	high affinity choline transporter 1	SLC5A7	2.13
Purkinje cell protein 2 isoform 3	PCP2	-9.091	homeobox protein HMX3	HMX3	-29	Purkinje cell protein 2 isoform 2	PCP2	-6.667
paroxisome proliferative activated receptor,	SCAND1	-8.333	oxytocin-neurophysin 1 precursor	OXT	-19.5	histone H2A type 2-C	HIST2H2AC	-5.882
neurturin precursor	NRTN	-7.692	paired mesoderm homeobox protein 2A	PHOX2A	-10.5	paroxisome proliferative activated receptor,	SCAND1	-5
histone H2A type 2-C	HIST2H2AC	-7.143	insulin-like 3 precursor	INSL3	-6.4	histone H2A type 1	HIST1H2AB/HIST1H2AE	-4.348
neurogenic differentiation factor 2	NEUROD2	-6.667	protein atonal homolog 7	ATOH7	-5.773	loricrin	LOR	-4.167
loricrin	LOR	-6.667	urocortin precursor	UCN	-5.284	immediate early response gene 5-like protein	IER5L	-4.167
probable G-protein coupled receptor 27	GPR27	-5.882	myoD family inhibitor isoform 2	MDFI	-5.083	proline-rich protein 7	PRR7	-4
histone H2A type 1	HIST1H2AB/HIST1H2AE	-5.263	suppressor of cytokine signaling 1	SOCS1	-4.917	neurturin precursor	NRTN	-4
proline-rich transmembrane protein 1	PRRT1	-5	histone cluster 2, H4	Hist2h4	-4.9	transcription factor HES-3	HES3	-3.846
Otp Orthopedia homeobox	OTP	-4.762	leucine-rich repeat-containing protein 63	LRRC63	-4.75	gamma-aminobutyric acid receptor subunit alpha-6	GABRA6	-3.846
