# Supplementary material for: Concordant Signaling Pathways Produced by Pesticide Exposure in Mice Correspond to Pathways Identified in Human Parkinson's Disease
Source: PLoS One. 2012 May 1;7(5):e36191. doi: 10.1371/journal.pone.0036191 (PMC3341364; doi:10.1371/journal.pone.0036191)
Supplement: Table S2 — Top genes and their expression levels in STR of paraquat, pyridaben and maneb+paraquat mouse models of PD. (XLS) [file pone.0036191.s002.xls]

## Sheet: STR
Table S2: Top genes and their expression levels in STR of paraquat, pyridaben and maneb+paraquat mouse models of PD.
Paraquat			Pyridaben			Paraquat+Maneb
Gene Description	Gene	Expression	Gene Description	Gene	Expression	Gene Description	Gene	Expression
potassium voltage-gated channel subfamily H	KCNH7	3.73	neutrophilic granule protein	Ngp	12.75	protein S100-A9	S100A9	5.71
G protein-activated inward rectifier potassium	KCNJ6	3.7	S100 calcium binding protein A9	S100A9	10.421	protein S100-A8	S100A8	4.81
glutamate [NMDA] receptor subunit epsilon-2	GRIN2B	3.64	cathelicidin antimicrobial peptide	CAMP	10	C-C motif chemokine 21b	CCL21	2.63
glutamate [NMDA] receptor subunit epsilon-1	GRIN2A	3.6	S100 calcium binding protein A8	S100A8	6.455	neutrophilic granule protein	NGP	2.62
C-C motif chemokine 21c	CCL21	3.25	mucin 6, oligomeric mucus/gel-forming	MUC6	3.265	DNA-directed RNA polymerases I, II, and III	POLR2K	2.1
AHNAK nucleoprotein isoform 1	AHNAK	3.11	troponin T type 2 (cardiac)	TNNT2	3.091	cathelin-related antimicrobial peptide	CAMP	2
receptor tyrosine-protein kinase erbB-4	ERBB4	2.98	calcium binding tyrosine-(Y)-phosphorylation regulated	CABYR	3.053	guanine nucleotide-binding protein	GNGT2	1.94
diacylglycerol kinase eta	DGKH	2.96	SPARC related modular calcium binding 2	SMOC2	2.851	5-aminolevulinate synthase, erythroid-specific,	ALAS2	1.9
ryanodine receptor 2, cardiac	RYR2	2.96	myocilin, trabecular meshwork inducible glucocorticoid response	MYOC	2.705	high mobility group nucleosome-binding	HMGN5	1.81
zinc finger and BTB domain-containing protein 20	ZBTB20	2.95	adenylate cyclase activating polypeptide 1 (pituitary)	ADCYAP1	2.641	MKL/myocardin-like protein 2 isoform 2	MKL2	1.81
paroxisome proliferative activated receptor	SCAND1	-8.333	calpain 11	CAPN11	-13.667	probable G-protein coupled receptor 27	GPR27	-6.25
probable G-protein coupled receptor 27	GPR27	-8.333	short stature homeobox 2	SHOX2	-11.25	paroxisome proliferative activated receptor,	SCAND1	-5.882
histone H2A type 1-H	HIST1H2AC	-7.692	histone cluster 1, H3a	HIST1H3A	-10	neurturin precursor	NRTN	-5.882
proline-rich protein 7	PRR7	-7.143	leukotriene B4 receptor 2	LTB4R2	-7.667	immediate early response gene 5-like protein	IER5L	-5.556
neurturin precursor	NRTN	-6.667	histone cluster 3, H3	HIST3H3	-6.75	heat shock 70 kDa protein 1B	HSPA1A/HSPA1B	-5.556
loricrin	LOR	-6.667	transcription factor 15 (basic helix-loop-helix)	TCF15	-6.556	proline-rich protein 7	PRR7	-5.263
early growth response protein 4	EGR4	-6.667	claudin 3	CLDN3	-6.333	histone H2A type 1-H	HIST1H2AC	-5.263
histone H2A type 1-H	HIST1H2AB/HIST1H2AE	-6.25	C2 calcium-dependent domain containing 4D	C2CD4D	-6.333	early growth response protein 4	EGR4	-5.263
histone H3.2	HIST2H3C	-5.882	heparan sulfate (glucosamine) 3-O-sulfotransferase 6	HS3ST6	-5.5	reticulon-4 receptor-like 2 precursor	RTN4RL2	-4.762
vacuolar protein sorting-associated protein 37D	VPS37D	-5	dopamine receptor D4	DRD4	-5.333	histone H2A type 1-H	HIST1H2AB/HIST1H2AE	-4.762
