# Supplementary material for: Concordant Signaling Pathways Produced by Pesticide Exposure in Mice Correspond to Pathways Identified in Human Parkinson's Disease
Source: PLoS One. 2012 May 1;7(5):e36191. doi: 10.1371/journal.pone.0036191 (PMC3341364; doi:10.1371/journal.pone.0036191)
Supplement: Table S3 — Top ten canonical pathways in VMB of paraquat mouse model of PD (XLS) [file pone.0036191.s003.xls]

## Sheet: Sheet1
Table S3: Top ten canonical pathways in VMB of paraquat mouse model of PD
IPA Pathway Category	-log(p-value)	Ratio	Molecules
Basal Cell Carcinoma Signaling	9.95E00	4.38E-01	FZD10,SHH,BMP4,WNT3,WNT6,FZD1,PTCH2,WNT7A,SUFU,WNT7B,SMO,WNT4,FZD2,BMP1,DVL1,FZD9,HHIP,TCF7L1,TCF3,APC,FZD8,KIF7,WNT10A,APC2,FZD3,LEF1,DVL3,BMP7,DVL2,BMP6,GLI1,FZD7
Axonal Guidance Signaling	8.36E00	2.24E-01	SHH,BMP4,ITSN1,SOS2,SEMA4F,ADAM8,PTCH2,VEGFA,NCK2,BAIAP2,ATM,EFNA2,SEMA5A,DOCK1,ARHGEF6,GNB2,RGS3,ARPC1B,UNC5A,FZD1,PLXNA2,SEMA6C,WNT7A,TUBA8,NGFR,SOS1,DCC,PIK3R2,UNC5C,BMP1,VEGFB,MYLPF,ROBO3,EFNA1,PRKCG,KIF7,PAK3,NTRK3,BMP7,SEMA3C,BMP6,NTN3,SEMA7A,FZD7,PFN1,WNT3,ADAM22,UNC5B,SEMA6B,ADAM11,WNT6,LIMK1,ROCK2,MAP2K2,SUFU,WNT7B,UNC5D,WNT4,RTN4R,FZD2,GDF7,FZD9,HHIP,GNAZ,PDGFB,HERC2,EPHA6,FZD3,FZD10,BC…
Wnt/β-catenin Signaling	7.44	2.93E-01	WNT3,SOX10,SOX12,PPP2R5B,WNT6,SOX13,RARG,MYC,SOX2,TGFB1,WNT7B,RARA,WNT4,FZD2,SOX4,CSNK1G2,FZD9,TCF3,APC,CDH12,PPP2R3A,FZD3,TLE3,LEF1,SOX8,DVL2,FZD10,SOX1,FRAT1,LRP6,MARK2,FZD1,SOX17,SOX9,JUN,WNT7A,SOX3,SMO,SOX14,SFRP5,SOX18,PPARD,DVL1,DKKL1,TCF7L1,FZD8,SOX6,WNT10A,APC2,DVL3,FZD7
Role of Osteoblasts, Osteoclasts and Chondrocytes in Rheumatoid Arthritis	5.92E00	2.38E-01	BMP4,WNT3,BAD,SP7,WNT6,TGFB1,WNT7B,WNT4,NFKBIB,FZD2,ATM,MAP3K14,FZD9,TCF3,APC,IL33,CBL,IL1RN,FZD3,LEF1,IL1RAPL1,FZD10,Calm1 (includes others),PTK2B,NFKBIE,LRP6,BMPR2,FZD1,TRADD,NFKBIA,JUN,NFAT5,WNT7A,NGFR,SMO,SFRP5,CHUK,PIK3R2,BMP1,PIK3C2A,IL1RAPL2,DVL1,SMAD6,DKKL1,TCF7L1,NFATC4,COL1A1,FZD8,WNT10A,APC2,CALCR,NFATC2,BMP7,BMP6,BIRC2,IL11,FZD7
Role of NANOG in Mammalian Embryonic Stem Cell Pluripotency	5.6E00	2.98E-01	FZD10,BMP4,WNT3,SOS2,BMPR2,WNT6,FZD1,FOXD3,SOX2,LIFR,RIF1,WNT7A,MAP2K2,WNT7B,SOS1,SMO,WNT4,PIK3R2,FZD2,IL11RA,ATM,BMP1,PIK3C2A,DVL1,FZD9,TCF7L1,APC,FZD8,WNT10A,FZD3,BMP7,BMP6,JAK3,FZD7
Human Embryonic Stem Cell Pluripotency	5.24E00	2.47E-01	FZD10,BMP4,WNT3,BMPR2,WNT6,FZD1,NOG,FGFR3,SOX2,WNT7A,TGFB1,WNT7B,LEFTY1,SMO,SPHK1,WNT4,PIK3R2,FZD2,ATM,BMP1,PIK3C2A,S1PR5,DVL1,SMAD6,SMAD7,FZD9,TCF7L1,TCF3,PDGFB,APC,FZD8,WNT10A,NTRK3,FZD3,LEF1,BMP7,BMP6,FZD7
Role of Macrophages, Fibroblasts and Endothelial Cells in Rheumatoid Arthritis	4.04E00	1.98E-01	SOCS1,WNT3,IL17RC,WNT6,PLCH2,MYC,VEGFA,ROCK2,PLCD3,PLCE1,MAP2K2,TGFB1,WNT7B,TRAF4,WNT4,LTBR,NFKBIB,FZD2,ATM,MAP3K14,MIF,FZD9,TCF3,PDGFB,APC,IL33,IL1RN,CEBPD,FZD3,LEF1,IL1RAPL1,FZD10,Calm1 (includes others),NFKBIE,LRP6,FZD1,IRAK1,ROR2,TRADD,NFKBIA,NFAT5,JUN,WNT7A,NGFR,SMO,CEBPA,SFRP5,CHUK,PIK3R2,VCAM1,VEGFB,IL1RAPL2,PIK3C2A,DVL1,DKKL1,CEBPB,TCF7L1,NFATC4,PRKCG,ROCK1,IL16,FZD8,WNT10A,APC2,NFATC2,FZ…
Glioblastoma Multiforme Signaling	3.82E00	2.26E-01	FZD10,WNT3,SOS2,WNT6,FZD1,PLCH2,MYC,PLCD3,WNT7A,PLCE1,MAP2K2,RHOB,WNT7B,SOS1,SMO,IGF1R,WNT4,PIK3R2,FZD2,ATM,EGFR,PIK3C2A,ITPR2,FZD9,TCF3,PDGFB,APC,FZD8,IGF2,RHOV,WNT10A,NF1,E2F1,FZD3,LEF1,CDKN1B,FZD7
Role of Wnt/GSK-3β Signaling in the Pathogenesis of Influenza	3.59E00	2.84E-01	FZD10,WNT3,CSNK1G2,DVL1,WNT6,FZD9,TCF7L1,FZD1,TCF3,APC,FZD8,WNT7A,WNT10A,APC2,WNT7B,FZD3,SMO,WNT4,LEF1,DVL3,DVL2,FZD2,FZD7
Glutamate Receptor Signaling	3.33E00	2.61E-01	SLC17A8,GRIN1,GRIN2B,GRIN3B,GRM2,GRIN2A,Calm1 (includes others),GRM3,GRIN2D,HOMER3,GRM4,GRIN3A,PICK1,GRIK5,SLC17A7,GRIN2C,SLC1A2,GRIK2
