# Supplementary material for: Concordant Signaling Pathways Produced by Pesticide Exposure in Mice Correspond to Pathways Identified in Human Parkinson's Disease
Source: PLoS One. 2012 May 1;7(5):e36191. doi: 10.1371/journal.pone.0036191 (PMC3341364; doi:10.1371/journal.pone.0036191)
Supplement: Table S4 — Top ten canonical pathways in VMB of pyridaben mouse model of PD (XLS) [file pone.0036191.s004.xls]

## Sheet: Sheet1
Table S4: Top ten canonical pathways in VMB of pyridaben mouse model of PD
IPA Pathway Category	-log(p-value)	Ratio	Molecules
Wnt/β-catenin Signaling	6.27E00	2.47E-01	TGFBR1,SOX1,SOX10,MARK2,WNT6,ACVR2B,FZD1,SOX13,RARG,SOX17,SOX2,SOX9,JUN,TGFB1 (includes EG:21803),RARA,WNT7B,PPM1J,SOX3,WNT4,SFRP5,SOX14,SOX18,FZD2,ACVR1C,WNT5B,SOX4,LRP5,CSNK1G2,PPARD,DKKL1,FZD9,TCF7L1,TCF3,FZD8,CDH12,WNT10A,APC2 (includes EG:10297),PPP2R3A,FZD3,LEF1,DVL2,DKK1,ACVR2A
Role of Macrophages, Fibroblasts and Endothelial Cells in Rheumatoid Arthritis	5.14E00	1.85E-01	SOCS1,SOCS3,IL17RC,WNT6,KRAS,PLCH2,IL18R1,VEGFA,ROCK2,PLCD3,MAP2K2,TGFB1 (includes EG:21803),WNT7B,TRAF4,WNT4,NFKBIB,FZD2,WNT5B,MAP3K14,MIF,FZD9,TCF3,PDGFB,IL1RN,PRKCD,CEBPD,FZD3,PIK3CD,LEF1,IL1RAPL1,ICAM1,FGF2,NFKBIE,FZD1,JAK2,IRAK1,ROR2,TRADD,JUN,NGFR,CREB1,CEBPA,SFRP5,TLR3,CHUK,PIK3R2,TNFRSF1B,LRP5,VEGFB,IL1RAPL2,PIK3C2A,DKKL1,CEBPB (includes EG:1051),TCF7L1,NFATC4,IRAK3,ROCK1,FZD8,WNT10A,APC2…
Role of JAK2 in Hormone-like Cytokine Signaling	4.07E00	3.51E-01	SH2B3,SOCS1,SOCS3,STAT5A,EPOR,SOCS2,SOCS4,JAK2,SH2B1,SH2B2,IRS2,PRLR,HLTF
Basal Cell Carcinoma Signaling	4.03E00	2.74E-01	WNT6,FZD9,TCF7L1,FZD1,TCF3,PTCH2,FZD8,KIF7,WNT10A,GLIS2,APC2 (includes EG:10297),SUFU,WNT7B,FZD3,WNT4,LEF1,DVL2,GLI1,FZD2,WNT5B
Role of Osteoblasts, Osteoclasts and Chondrocytes in Rheumatoid Arthritis	4.02E00	1.88E-01	BAD,NFKBIE,BMPR2,WNT6,FZD1,IL18R1,TRADD,JUN,BMPR1A,TGFB1 (includes EG:21803),NGFR,WNT7B,SFRP5,WNT4,CHUK,PIK3R2,NFKBIB,TNFRSF1B,FZD2,WNT5B,MAP3K14,LRP5,CTSK,SPP1 (includes EG:20750),IL1RAPL2,PIK3C2A,SMAD6,DKKL1,FZD9,TCF7L1,NFATC4,TCF3,COL1A1,FZD8,BMPR1B,WNT10A,APC2 (includes EG:10297),IL1RN,FZD3,NFATC2,LEF1,PIK3CD,IL1RAPL1,DKK1,BIRC2
Angiopoietin Signaling	4E00	2.57E-01	STAT5A,PAK4,PIK3C2A,BAD,ANGPT1,PAK6,NFKBIE,KRAS,NCK1,NFKB2,NOS3,TIE1,BIRC5,PAK3,PAK7,PIK3CD,PIK3R2,CHUK,NFKBIB
Factors Promoting Cardiogenesis in Vertebrates	3.52E00	2.32E-01	LRP5,CCNE2,TGFBR1,TDGF1,BMPR2,FZD9,TCF7L1,FZD1,ACVR2B,TCF3,NOG,FZD8,BMPR1B,BMPR1A,TGFB1 (includes EG:21803),PRKCD,FZD3,LEF1,DKK1,ACVR1C,FZD2,ACVR2A
IL-6 Signaling	3.42E00	2.3E-01	MAP3K14,SOCS1,IL1RAPL2,NFKBIE,HSPB2,SRF,KRAS,NFKB2,JAK2,CEBPB (includes EG:1051),COL1A1,JUN,MAP2K2,CYP19A1,IL1RN,NGFR,HSPB7,LBP,CHUK,IL1RAPL1,TNFRSF1B,NFKBIB,HSPB1
Axonal Guidance Signaling	3.34E00	1.57E-01	UNC5B,SEMA6B,WNT6,ADAM11,SEMA4F,KRAS,NCK1,PTCH2,ROCK2,VEGFA,SEMA3D,MAP2K2,SUFU,WNT7B,WNT4,RTN4R,FZD2,GDF7,WNT5B,EFNA2,FZD9,GNAZ,RAC3,RAP1A,PDGFB,SDCBP,PRKCD,FZD3,GNB2,PIK3CD,PAK7,UNC5A,FZD1,BCAR1,SEMA4C,SEMA6C,EPHB6,EPHA8,EFNB1,NGFR,SEMA4A,PIK3R2,GNB1L,SEMA3F,SEMA3E,PAK4,PXN,EPHB4,VEGFB,PAK6,PIK3C2A,ADAM15,EFNA3,NFATC4,PLXND1,ROCK1,SEMA3A,FZD8,KIF7,TUBB6,GLIS2,WNT10A,PAK3,LINGO1,NFATC2,SEMA3C,GLI…
Human Embryonic Stem Cell Pluripotency	3.3E00	1.88E-01	TGFBR1,FGF2,BMPR2,WNT6,FZD1,NOG,SOX2,TGFB1 (includes EG:21803),BMPR1A,WNT7B,LEFTY1,SPHK1,WNT4,PIK3R2,FZD2,WNT5B,PIK3C2A,SMAD6,TDGF1,FZD9,TCF7L1,TCF3,PDGFB,FZD8,BMPR1B,WNT10A,FZD3,LEF1,PIK3CD
