# Supplementary material for: Concordant Signaling Pathways Produced by Pesticide Exposure in Mice Correspond to Pathways Identified in Human Parkinson's Disease
Source: PLoS One. 2012 May 1;7(5):e36191. doi: 10.1371/journal.pone.0036191 (PMC3341364; doi:10.1371/journal.pone.0036191)
Supplement: Table S5 — Top ten canonical pathways in VMB of maneb+paraquat mouse model of PD (XLS) [file pone.0036191.s005.xls]

## Sheet: Sheet1
Table S5: Top ten canonical pathways in VMB of maneb+paraquat mouse model of PD
IPA Pathway Category	-log(p-value)	Ratio	Molecules
Basal Cell Carcinoma Signaling	5.38E00	2.6E-01	BMP4,DVL1,WNT6,FZD9,FZD1,TCF3,FZD8,WNT10A,APC2,SUFU,FZD3,WNT4,DVL3,BMP7,DVL2,BMP6,GLI1,FZD2,BMP1
Role of Osteoblasts, Osteoclasts and Chondrocytes in Rheumatoid Arthritis	4.33E00	1.54E-01	BMP4,BAD,NFKBIE,BMPR2,WNT6,FZD1,TRADD,JUN,WNT4,SFRP5,PIK3R2,CHUK,NFKBIB,FZD2,IL1RAP,BMP1,MAP3K14,IL1RAPL2,DVL1,SMAD6,FZD9,DKKL1,TCF3,IL33,COL1A1,FZD8,BMPR1B,CBL,WNT10A,APC2,IL1RN,CALCR,FZD3,BMP7,IL1RAPL1,BMP6,IL11
Axonal Guidance Signaling	4.02E00	1.29E-01	BMP4,PFN1,SEMA6B,ADAM11,WNT6,VEGFA,MAP2K2,SUFU,BAIAP2,WNT4,FZD2,RTN4R,GDF7,EFNA2,SEMA5A,FZD9,GNAZ,DOCK1,PRKCD,ARHGEF6,GNB2,FZD3,PDGFD,UNC5A,FZD1,BCAR1,SEMA4C,SEMA6C,ADAM21,EPHB6,WASL,EPHA8,EFNB1,SOS1,DCC,PIK3R2,SEMA3F,BMP1,PXN,VEGFB,ADAM15,MYLPF,EFNA3,PLXND1,PRKCG,ROCK1,FZD8,WNT10A,PAK3,TUBB6,LINGO1,BMP7,SEMA3C,BMP6,GLI1,NTN3
Wnt/β-catenin Signaling	3.6E00	1.67E-01	TGFBR1,SOX1,SOX10,WNT6,FZD1,SOX17,SOX2,SOX9,JUN,SOX3,RARA,WNT4,SFRP5,SOX18,FZD2,SOX4,PPARD,CSNK1G2,DVL1,FZD9,DKKL1,TCF3,FZD8,WNT10A,APC2,PPP2R3A,FZD3,DVL3,DVL2
Human Embryonic Stem Cell Pluripotency	3.5E00	1.56E-01	TGFBR1,BMP4,DVL1,SMAD6,BMPR2,WNT6,FZD9,FZD1,TCF3,NOG,SOX2,FZD8,BMPR1B,WNT10A,LEFTY1,SPHK1,FZD3,WNT4,BMP7,PIK3R2,PDGFD,BMP6,FZD2,BMP1
Role of Macrophages, Fibroblasts and Endothelial Cells in Rheumatoid Arthritis	3.2E00	1.29E-01	SOCS1,NFKBIE,IL17RC,WNT6,FZD1,PLCH2,VEGFA,PLCD3,TRADD,PLCE1,JUN,MAP2K2,CEBPA,WNT4,SFRP5,PIK3R2,CHUK,NFKBIB,FZD2,IL1RAP,MAP3K14,MIF,VCAM1,VEGFB,IL1RAPL2,DVL1,DKKL1,FZD9,CEBPB,TCF3,PRKCG,ROCK1,IL33,IL16,FZD8,WNT10A,APC2,IL1RN,PRKCD,CEBPD,FZD3,IL1RAPL1,PDGFD
Role of NANOG in Mammalian Embryonic Stem Cell Pluripotency	3.07E00	1.75E-01	BMP4,DVL1,BMPR2,WNT6,FZD9,FZD1,LIFR,SOX2,FZD8,BMPR1B,WNT10A,MAP2K2,SOS1,FZD3,WNT4,BMP7,PIK3R2,BMP6,FZD2,BMP1
IL-6 Signaling	3.04E00	1.8E-01	SOCS1,ABCB1,MAP3K14,IL1RAPL2,NFKBIE,SRF,CEBPB,IL33,COL1A1,JUN,MAP2K2,IL1RN,SOS1,HSPB7,IL1RAPL1,CHUK,NFKBIB,IL1RAP
Factors Promoting Cardiogenesis in Vertebrates	3E00	1.79E-01	TGFBR1,BMP4,DVL1,BMPR2,FZD9,FZD1,TCF3,NOG,PRKCG,FZD8,BMPR1B,PRKCD,FZD3,BMP7,BMP6,FZD2,BMP1
Cholecystokinin/Gastrin-mediated Signaling	2.67E00	1.7E-01	PXN,SRF,CCK,BCAR1,PRKCG,IL33,ROCK1,JUN,RHOB,MAP2K2,IL1RN,MEF2D,PRKCD,SOS1,SST,MAPK7,CCKBR,GH1
