# Supplementary material for: Concordant Signaling Pathways Produced by Pesticide Exposure in Mice Correspond to Pathways Identified in Human Parkinson's Disease
Source: PLoS One. 2012 May 1;7(5):e36191. doi: 10.1371/journal.pone.0036191 (PMC3341364; doi:10.1371/journal.pone.0036191)
Supplement: Table S6 — Top ten canonical pathways in STR of paraquat mouse model of PD (XLS) [file pone.0036191.s006.xls]

## Sheet: Sheet1
Table S6: Top ten canonical pathways in STR of paraquat mouse model of PD
IPA Pathway Category	-log(p-value)	Ratio	Molecules
Wnt/β-catenin Signaling	5.59E00	1.44E-01	FZD10,SFRP2,WNT3,SOX1,FRZB,FRAT1,SOX10,WNT6,ACVR2B,RARG,MYC,SOX17,SOX3,RARA,SFRP5,SOX18,KREMEN2,FZD2,SOX4,FZD9,TCF3,FZD8,WNT10A,DKK1,WNT1
Role of Macrophages, Fibroblasts and Endothelial Cells in Rheumatoid Arthritis	5.09E00	1.05E-01	FZD10,SOCS1,SFRP2,ICAM1,FRZB,WNT3,LTB,IL17RC,WNT6,PGF,IL18R1,VEGFA,MYC,TRADD,F2RL1,NGFR,CEBPA,SFRP5,NFKBIB,FZD2,ADAMTS4,IL1RAPL2,FZD9,NFATC4,CEBPB,TCF3,FZD8,WNT10A,IL1RN,CSF1,PRKCD,CXCL12,CEBPD,DKK1,WNT1
Role of Osteoblasts, Osteoclasts and Chondrocytes in Rheumatoid Arthritis	4.12E00	1.08E-01	FZD10,SFRP2,FRZB,WNT3,SP7,WNT6,IL18R1,TRADD,RUNX2,NGFR,SFRP5,NFKBIB,FZD2,ADAMTS4,IL1RAPL2,SMAD6,FZD9,NFATC4,TCF3,FZD8,WNT10A,IL1RN,CSF1,DKK1,BMP6,WNT1
Factors Promoting Cardiogenesis in Vertebrates	3.82E00	1.47E-01	FZD10,CCNE2,WNT3,CER1,FZD9,ACVR2B,TCF3,NOG,FZD8,PRKCD,MEF2C,DKK1,BMP6,FZD2
Human Embryonic Stem Cell Pluripotency	3.3E00	1.1E-01	FZD10,WNT3,S1PR5,BDNF,SMAD6,SMAD7,FZD9,WNT6,TCF3,NOG,S1PR4,FZD8,WNT10A,NTRK1,BMP6,FZD2,WNT1
Basal Cell Carcinoma Signaling	3.03E00	1.51E-01	FZD8,FZD10,WNT10A,WNT3,FZD9,WNT6,TCF3,BMP6,FZD2,WNT1,PTCH2
Axonal Guidance Signaling	2.59E00	7.85E-02	FZD10,WNT3,BDNF,UNC5B,SEMA6B,WNT6,NCK1,SEMA6C,ADAM8,PTCH2,PGF,VEGFA,NTNG1,EPHA8,WASL,GNB3,GNA15,NGFR,NTRK1,FZD2,SEMA3F,VASP,GDF7,ITGA4,PXN,FZD9,NFATC4,FZD8,WNT10A,CXCL12,PRKCD,BMP6,WNT1,NTN3
Type II Diabetes Mellitus Signaling	2.58E00	8.75E-02	SOCS1,SOCS2,CEBPB,NFKB2,ACSBG2,TRADD,PRKCD,NGFR,SH2B2,ACSL4,IRS2,MAFA,SLC27A3,NFKBIB
Circadian Rhythm Signaling	2.33E00	1.71E-01	GRIN3B,BHLHE41,VIPR2,GRIN2D,VIP,ADCYAP1
Hepatic Fibrosis / Hepatic Stellate Cell Activation	2.2E00	1.02E-01	ICAM1,IL1RAPL2,SMAD7,Myh7b,NFKB2,PGF,VEGFA,LY96,CSF1,HGF,NGFR,MYH3,CCL21,LBP,AGT
