# Supplementary material for: Concordant Signaling Pathways Produced by Pesticide Exposure in Mice Correspond to Pathways Identified in Human Parkinson's Disease
Source: PLoS One. 2012 May 1;7(5):e36191. doi: 10.1371/journal.pone.0036191 (PMC3341364; doi:10.1371/journal.pone.0036191)
Supplement: Table S8 — Top ten canonical pathways in STR of maneb+paraquat mouse model of PD. (XLS) [file pone.0036191.s008.xls]

## Sheet: Sheet1
Table S8: Top ten canonical pathways in STR of maneb+paraquat mouse model of PD.
IPA Pathway Category	-log(p-value)	Ratio	Molecules
Wnt/β-catenin Signaling	7.11E00	1.61E-01	SOX1,WNT6,ACVR2B,FZD1,WNT9A,SOX17,SOX2,JUN,TGFB1,SOX3,RARA,WNT4,SOX18,FZD2,ACVR1C,SOX4,PPARD,CSNK1G2,DVL1,FZD9,DKKL1,TCF3,FZD8,WNT10A,APC2,TLE3,DVL3,WNT1
Role of Macrophages, Fibroblasts and Endothelial Cells in Rheumatoid Arthritis	4.57E00	1.02E-01	SOCS3,SOCS1,FGF2,IL17RC,WNT6,FZD1,PLCH2,WNT9A,VEGFA,PLCD3,TRADD,JUN,MAP2K2,TGFB1,CEBPA,WNT4,PIK3R2,NFKBIB,FZD2,MIF,VEGFB,IL1RAPL2,DVL1,FZD9,DKKL1,CEBPB,TCF3,PDGFB,FZD8,WNT10A,APC2,PRKCD,CEBPD,WNT1
Role of Wnt/GSK-3β Signaling in the Pathogenesis of Influenza	4.28E00	1.73E-01	CSNK1G2,DVL1,FZD9,WNT6,FZD1,WNT9A,TCF3,FZD8,WNT10A,APC2,WNT4,DVL3,FZD2,WNT1
Basal Cell Carcinoma Signaling	4.18E00	1.78E-01	DVL1,FZD9,WNT6,FZD1,WNT9A,TCF3,FZD8,WNT10A,APC2,WNT4,DVL3,FZD2,WNT1
Axonal Guidance Signaling	3.94E00	9.01E-02	UNC5A,SLIT1,SEMA6B,ADAM11,WNT6,FZD1,WNT9A,BCAR1,SEMA6C,LIMK1,VEGFA,WASL,EPHA8,MAP2K2,PLXNA1,EFNB1,WNT4,PIK3R2,FZD2,RTN4R,GDF7,PXN,VEGFB,ADAM15,MYLPF,FZD9,GNAZ,ROBO3,PDGFB,SEMA3A,FZD8,TUBB6,WNT10A,PAK3,PRKCD,LINGO1,EPHB3,WNT1,NTN3
Human Embryonic Stem Cell Pluripotency	3.69E00	1.17E-01	FGF2,DVL1,SMAD6,WNT6,FZD9,FZD1,WNT9A,TCF3,PDGFB,NOG,SOX2,FZD8,WNT10A,TGFB1,WNT4,PIK3R2,FZD2,WNT1
VDR/RXR Activation	3.68E00	1.6E-01	IGFBP6,SPP1,PPARD,MED1,HES1 (includes EG:15205),CEBPB,HR,CAMP,RUNX2,PRKCD,CEBPA,NCOR2,CST6
Role of NANOG in Mammalian Embryonic Stem Cell Pluripotency	2.74E00	1.23E-01	DVL1,FZD9,WNT6,FZD1,WNT9A,SOX2,FZD8,MAP2K2,WNT10A,WNT4,PIK3R2,JAK3,FZD2,WNT1
G-Protein Coupled Receptor Signaling	2.71E00	8.11E-02	P2RY11 (includes others),GRM2,VIPR2,TBXA2R,GALR2,FZD1,GPR162,HRH3,ADRB3,PTGER1,GPR3,KISS1R,ADRB1,GPR124,MAP2K2,BAI1,PIK3R2,DRD4,NFKBIB,FZD2,ADRA1B,CCKBR,BAI2,GPR62,SSTR4,GPR153,GPR150,RGS16,HTR6,FZD9,PDE4B,GRM4,CRHR1,ADRA1D,ADRA2A,FZD8,CCR4,GPR135,LTB4R2,DUSP4,ADRA2C,GPR27,GPR137
Role of JAK2 in Hormone-like Cytokine Signaling	2.68E00	1.89E-01	SH2B3,SOCS1,SOCS3,EPOR,SH2B2,IRS2,GH1
